# Supplementary material for: Multivariate data validation for investigating primary HCMV infection in pregnancy
Source: Data Brief. 2016 Aug 31;9:220–30. doi: 10.1016/j.dib.2016.08.050 (PMC5021794; doi:10.1016/j.dib.2016.08.050)
Supplement: Supplementary file 2 — Supplementary material [file mmc2.xlsx]

## Sheet: 1
HMDB	Name	1	2	3	4	5	6	7	8	9	10	11	12	13	14	15	16	17	18	19	20	21	22	23	24	25	26	27	28	29	30	31	32	33	34	35	36	37	38	39	40	41	42	43	44	45	46	47	48
HMDB00243	Pyruvic acid			1551												995	2070		1724	1593			767	1124	1864			1018	1407	1369		1232	2184	2673		2839	588	1133	352	1551	1719	458	1723	591		2969	972	964	2343
HMDB00190	Lactic acid	279470	376776	719689	501440	683079	469743	619260	402997	503839	427198	411791	798690	434207	280558	673932	1185540	640742	617673	714250	361910	394153	1020363	886717	484974	299565	366334	355398	401973	503565	305518	505238	1108736	1494095	377315	958952	529568	572009	414998	741488	735505	766043	816517	585923	937980	1061422	820639	667008	918485
HMDB00161	Alanine	7831	9468	24349	17633	18112	10009	13805	13916	12323	15373	10124	17580	12044	4828	18090	27940	17962	25871	18683	7093	8010	16762	23397	18432	10272	8230	13328	12158	16504	7663	17875	27496	39593	9471	32734	14729	13909	11111	20435	22371	19657	18230	15027	15989	34455	18924	20024	36746
	U483	40043	18221	66851	48990	45793	32048	38781	34354	35608	59729	31287	61104	51168	23024	82048	187396	63453	108765	36335	33292	70429	88502	169307	107248	76519	80467	62050	43934	62281	60238	37918	81536	97944	25686	43678	27412	18747	16163	36970	36910	19941	45946	34916	23522	57744	46690	46163	33188
HMDB00883	Valine	8865	9435	13974	12550	20397	9518	18671	10294	13584	12337	9215	13653	14049	4447	13998	23121	9975	14381	11179	7240	8064	13218	17479	14739	8620	5707	12735	7699	10641	8186	14256	31894	40962	10757	33468	6518	14997	11907	19111	18921	16702	19925	14688	15298	27271	20751	13226	40006
HMDB00294	Urea	114487	176309	360790	90979	397372	207803	312654	133699	240108	308791	122057	280141	228832	71046	253000	492590	258269	388091	382771	187777	182417	537381	567405	392277	301150	350237	294499	146837	161964	237859	232435	1250091	1136526	354573	761367	262334	359723	129922	556386	424014	345226	535253	443320	355244	967738	365257	187050	731586
HMDB00149	Ethanolamine	852	1139	2767	2308	3764	2325	1727	1013	2498	1430	1395	2482	1192		2846	5956	2936	2674	3270	1003	2527	2548	5334	3344	1708	1537	2104	1674	2357	1247	2527	5488	5251	1559	6192	2697	1944	731	4589	4997	2261	4350	2530	2314	6067	1399	1447	5702
HMDB00687	Leucine	2756	2861	4788	4967	10685	3425	8917	3594	5421	4664	4640	6059	5788	1369	7659	7585	4185	5126	4700	1884	2263	3582	7009	4297	2129	2483	4464	2297	4080	1874	5450	13236	14560	3465	13240	2268	5510	5520	6680	5000	5128	8119	5606	6640	9986	7983	6255	17245
HMDB00131	Glycerol			8510	13320	14276	9717	14476	13650	10256	13657	5903	19083	8635	8577	10452	19577	14227	15567	21744	8088	10503	21491	16349	15543	10629	10038	6138	7160	8860	3295	11432	38087	40789	18858	28566	10419	10398	8325	20903	21040	14589	57293	24713	18635	23745	16941	28457	24808
HMDB00172	Isoleucine	823	1333	2050	2560	4660	1557	3121	1082	1981	2269	1237	2622	2420		3559	2781	1257	1853	1963	503	852	1734	3908	2122	728	708	2299	760	2069	691	2734	5280	8021	1752	5761		2917	1348	3481	3467	2105	3553	2828	1857	3679	3882	2152	8501
HMDB00162	Proline	22041	15496	22870	14603	28584	15585	24665	16925	20130	20981	15613	26361	19951	5519	26000	49587	29193	29913	27446	10606	11736	22815	37443	26362	19355	10139	18248	18341	16329	12546	26260	50309	54495	15207	50407	22958	25648	16999	34408	30821	24189	33751	20489	19817	42765	18669	23219	51832
HMDB00123	Glycine	13043	10282	26040	15937	19437	22669	18704	15969	23930	19446	14871	29273	20897	5239	15555	61832	42823	27773	40372	15209	14386	39921	47372	46947	20454	23972	36784	21248	17278	10358	23557	82844	63079	30346	53374	24095	26223	22045	39861	39495	23462	39762	38913	21404	50916	15409	14126	79931
HMDB00187	Serine			1406			1278				1011						2751	1217		2027			2689	2122	2637		3269	2937	1510			1465	5520	2709	1619	5594		2374	1434	2906	2505	1125	4521	2240	556	3813	900		4144
HMDB00167	Threonine	15986	15540	40519	22696	36336	53116	42603	29458	35314	29650	19667	42431	16105	6982	27385	101399	26595	50430	48159	26411	21218	76385	56996	62668	27353	21996	42516	29911	39388	15745	34859	99035	104925	45643	83584	34719	34948	23512	62551	72842	52700	66286	59632	38569	83041	34607	21111	112170
HMDB01147	Aminomalonic acid									1478	2184				1479	1887	4200	1726				2474	7349	5494	946			1376					1390	2734	5458						2649		7433	1406	6661	6627
HMDB00267	Pyroglutamic acid	26032	9527	32005	17995	55421	18402	36094	31891	17129	31936	25024	57790	23598	9228	28150	121196	58152	45382	24201	16733	12955	171060	71852	40031	32352	24288	31267	14055	27830	16040	23007	47407	85522	23451	36802	37547	35200	13219	26374	35644	28495	81148	30749	23805	36411	16973	14085	46335
HMDB00725	4-Hydroxyproline	3139	5152	9751	7149	12028	5839	9641	6411	8291	6637	6407	11371	5885	1704	9025	15743	9583	9021	11002	2898	5684	9220	14306	7693	5660	3510	8161	4616	9012	3809	9363	12957	23147	4376	16697	7126	7510	4118	14416	13140	9109	11631	7071	6137	12685	8169	5278	16915
HMDB00574	Cysteine			679		2810		1132		1262	1525	1559	2788	1055		508	3349	2928	657	2451			4152	1891	666			692				816	2296	2825		733			831	1534	740	2038	1142			1526	708		3477
HMDB00562	Creatinine	5038	5669	11313	5516	6820	7432	11709	8400	7456	8705	5903	12722	6332	2208	7968	15858	6410	9808	13931	5329	8669	16180	19526	11146	8252	9386	17951	6121	6305	5142	2640	19717	30951	7788	13613	3864	11297	2353	3651	12880	3163	10716	12455	3506	19005	11205	4997	12859
HMDB00943	Threonic acid	1158	2679	3664	4637	6601	2713	3367	9524	2678	8911	1686	6868	3206	4038	4484	6886	7549	18130	9841	3170	6739	26713	11856	7259	11096	4419	3848	3616	5573	1524	9275	30696	25969	2457	8670	3846	7183	2200	18217	15169	7117	7834	10417	3114	10679	7995	7698	18360
HMDB00148	Glutamic acid	16573	10135	27691	15339	19885	49374	9496	12293	30100	25145	16694	8557	23392	4686	21151	11044	6932	13073	39337	18740	17910	20576	17138	25341	6095	8344	3669	1381	4494	21194	9548	90631	4247	27442	54362	11605	6407	14539	39497	29474	10061	6262	19873	31303	87759	4486	30960	86943
HMDB00159	Phenylalanine	11836	16118	33014	17889	31970	23726	34386	17964	26420	25425	24526	32055	25332	5853	26850	39478	27168	39566	33317	19639	14111	52304	22097	38635	15364	14979	19061	15161	26712	14265	23079	51341	51277	25604	49553	19049	26843	20206	42129	32504	30840	38886	29479	31988	51025	26989	23322	69608
HMDB02917	Xylitol	4346	8058	10677	7955	15271	9661	10790	7358	10726	5862	8123	15531	6102	4198	12274	11891	9500	16102	12138	3426	5938	19895	8542	5856	4339	3426	4362	4173	5737	2785	9825	16030	24264	8280	10105	10326	7309	3933	18232	17998	8816	14671	9160	9922	17630	7894	6561	20248
HMDB00568	Arabitol			4183	2055	2997		2443	1907	2360	1200	2456	2232	1793		3213	2842	4889	5825	5566		3147	3442	4333	2889		1884	2280	2526	2270		2845	3104	6362	3014	4132	2676	1160	1554	10151	4086	1138	3962	2237	3974	6396	3175	2439	4834
HMDB00641	Glutamine	4954	22037	37419	22245	6547	23508	52908	33660	33030	39431	17339	39559	28296	7339	16973	95181	161085	110502	95346	44536	35865	51468	21561	76756	69241	61859	76305	87588	67472	15430	76223	160917	223474	45872	131617	42284	77216	50350	77319	146985	120541	79267	93468	88685	114152	51823	48807	83415
HMDB00867	Ribonic acid			4104	452	16442		6522		6280		3385	9611	2361	3263	9590	7489	6315	3798	2692	3205	1428	978	3989				1725		2486		7190	1877	1731	4272	1027	1314	1921	4465	2771	6055	4262	8516	2375	14952	6719			4558
HMDB00214	Ornithine	4831	6465	15005	9115	9580	9030	25452	15459	10043	13659	11518	9874	11669		11710	20956	16489	20006	10371	9218	8222	11650	12426	9834	6554	7047	11106	10364	14571	3866	14441	21518	31064	12964	19094	9021	13503	5219	25387	14766	15075	13910	17790	10832	23834	17427	5674	20116
HMDB00094	Citric acid	142093	173062	187954	189733	264063	152249	188697	180988	407779	202415	133199	410760	147044	193450	225676	336182	230728	379129	268554	104356	173479	450362	273638	183163	124535	121847	160185	98658	243862	70429	252936	237459	381606	169705	214910	258457	137394	75539	224214	441553	241755	234795	138062	256774	386712	239647	237603	291452
HMDB01847	Caffeine	6086			2720		1465			4645	353				846		908	1415	6811			1077	25757		1779	1887	3437	703				3318		1241		1640				1593		5181	10072				997
	Glucoheptonic acid 1,4-lactone	343265	44375	397493	45776	94352	237815	202706	242408	296287	238175	148707	120659	113272	253654	260612	264355	92076	268791	651503	203088	129758	454694	150777	221680	131982	252915	204853	155627	145068	198509	306616	349236	810089	451842	523114	204634	278159	105026	288733	547725	274767	519556	381516	577541	236075	125725	272871	561107
HMDB03072	Quinic acid	3711					890		757	2105												1396	1238									2062	1753	1088	7847					3293		2508	524
HMDB00660	Fructose	379084	97534	81781	125462	486798	50488	121308	176142	142440	320633	263888	321432	101506	129540	228825	188321	49560	276763	137046	72981	118754	585819	223448	132928	154818	148777	76347	127141	74551	83023	147103	161491	211499	157278	115307	94552	46510	98732	202737	121743	94534	240672	120079	44901	87787	98964	245790	441600
HMDB00169	Mannose	52573	25229	20893	58955	42278	27739	31238	83730	40277	54093	39696	62763	38969	12382	23250	26098	7675	52454	46600	33000	22527	42092	16193	45449	50717	67720	35464	44115	51493	45210	60840	50638	91858	48453	57441	20957	30059	52570	71191	45860	52427	25955	47853	3898	45206	63701	54818	124958
HMDB00122	Glucose	7469231	4887525	6658011	8281702	6692621	5425113	8068989	9572042	8495764	10103578	8600131	7434330	7159021	3807158	7893111	5096073	2551958	12415409	8030294	4954097	6327635	6558172	5317172	6739778	7042627	8362375	5684117	7892378	6421884	4435474	8613326	8196949	12055274	10364564	8463611	4829980	6100126	7863049	10133812	9237956	7662964	10755829	8582178	4012242	10044453	9053113	12717062	12904682
HMDB00182	Lysine	154760	196576	386683	268972	254542	277992	450325	253918	321567	196102	251111	304902	297903	33111	179025	246032	308159	423863	310116	242678	197306	301841	248689	241936	253694	121238	303277	212665	289429	174253	362685	491796	628213	274844	449906	262735	405916	257221	555043	416276	421975	319739	278472	351158	452101	335989	236167	452014
HMDB00177	Histidine																13164			20117					15320				14894					28031				20303			26025								19435
	A192013	108674	127572	170155	222549	211369	152524	268086	315214	204378	268143	202724	219216	227682	54209	149357	125200	94119	314473	235693	166113	175528	253165	147707	307167	247662	269229	167154	296730	185638	159528				2857	2093							17086	3219				3450
HMDB00158	Tyrosine	54962	61908	140727	64727	104011	84860	164729	56062	113830	78082	100143	104994	99513	30187	65356	85114	104348	103212	100463	75953	51470	119662	69502	95479	60172	49191	76771	52813	77563	59638	89154	120300	103055	77396	144093	54156	73995	82395	125500	96553	86291	103809	64002	114847	137239	88543	62348	140379
	U1437	20354	46887	33631	33049	40829	27824	51548	34119	25982	41010	35333	44076	26666	20358	40093		31044	35621	34527	8710	30946	50740	25278	17347	15249	22448	14192	10164	24868	13784		21421					14089					7900
HMDB00765	Mannitol	5872	6851	3565	5323	8708	8125	4100	10433	9283	9069	16841	30413		1052	14443	4879	14211	33349	30411	10367	38931	18198	6888	2208	6324	27608		14343	6219	9487	7706	21421	16370	39375	6972	27095	13026	15233	12691	5042	23573	10749	37403	3435	6123	21228	13653	8888
HMDB00247	Sorbitol	424899	545281	502635	568075	522373	415545	632967	604190	588563	538224	683899	761953	345474	416300	704527	456870	461473	727036	591907	176585	413915	562063	437449	220604	249908	434188	246270	260837	454702	235330	610567	492893	1108150	595597	620399	443268	447440	407097	617158	711350	430003	560246	482594	362602	703334	575819	533898	945430
	A196015	14147	10823	17890	25254	14161	13442	24628	27773	27247	33678	28850	25682	22543	2992	21486	15131	5862	49924	28518	14589	14839	19138	16548	20976	25700	30978	20179	29846	21438	12616	23827	19478	35874	23668	25765	8303	13360	18570	33123	21754	23095	21831	20825	5367	22103	26198	38252	41853
HMDB00220	Palmitic acid	6637	4326	5838	5630	9532	4424	10637	10334	8849	6994	5912	8066	5315	4873	4852	5436	5110	8508	6494	5162	6903	17191	4124	4985	6546	4337	3462	6287	4628	6304	6959	6226	13956	6059	4650	3300	4707	4336	3000	17307	6645	6199	5492	8183	6529	5724	2609	2116
	A203003	27358	19377	25730	36646	50576	21871	39336	51593	43758	39658	40072	32847	34037	10920	26620	14077	6525	45407	28378	15326	16236	30922	15470	24588	22560	30955	16343	31231	19252	17402	25464	32805	41834	35230	28065	12690	19804	28473	38189	27810	28642	31748	26026	9169	30057	36725	51971	49492
	A203005	5084	6174	14875	5852	15899	2989	11641	4137	13162	2755	8607	17967	3975	12026	11970	16465	10255	12410	7498	5170	4923	10566	9050		4291		6862	1417	15663		35318	10193	17235	20359	4171	4339	6419	19863	15974	32534	13023	9979	4533	39156	14074	6994	8158	13263
HMDB00211	Inositol	466048	868287	674559	681503	948952	391857	782475	481795	616340	479330	718629	818586	584556	321623	597938	431590	812180	527918	525643	279589	474579	552639	560763	346941	197751	362922	359580	377783	590938	235431	716406	570820	386125	450682	502053	474626	441879	206199	610284	586589	387952	563401	445646	357550	417976	454249	304233	502465
HMDB00289	Uric acid	59609	92999	220181	43710	140739	115116	117466	89692	183928	184611	131888	345524	105403	146922	211601	148374	57391	100058	236583	42065	118601	374210	262076	87662	89030	69458	246193	76770	597186	188582	502211	512685	1048645	250860	261931	222386	165950	37946	132417	410709	113347	394038	97254	147077	253997	275549	231456	249096
HMDB00929	Tryptophan			1988	1022	2152	1929	4925	3367	3378	1942	3501	4744	2093			2966	2980	2471	3185	853	996	2502	386	1317	1359	1919	1341		2482		1274	2995	2806	2048	5282		2784	3390	3340	1832	4138	2105	848	2122	4528	3533	2361	5358
HMDB00827	Stearic acid	8092	4001	6936	9136	8448	5917	13423	10099	11630	17680	12066	17651	10261	7866	9597	6452	7535	12696	12332	7256	8009	25681	5450	5211	10479	7632	5886	9147	3532	7382	7941	7945	12447	8613	8681	3617	10176	4187	5272	13341	7626	7691	5972	9905	10657	3089	2002	2263
	U1751	19720	4836		3224	27514		6217	1794	15731	13305	11279	19285	4289	8901	11904	1612		719			1083	14996	7287	1160		3097	5156		3629	5146												1253
HMDB00192	Cystine	4668	5338	22440	12759	4869	20157	32349	19794	22954	21315	23681	25791	16046	2695	6099	15541	18027	33166	21227	23708	15436	26252	11542	20048	21775	28207	18105	21084	38831	17476	21626	29537	26429	32629	39239	29125	24920	13671	31049	26802	25359	19770	32221	21060	24628	21982	25910	24017
	U1804	19829	2932	4440	6274	19428		3859	5816	19345	22234	17589	29098	6141	10174	10181	5114	585	4956	2248		1055	14062	6422	2842	590	1203	5756	430	4796	3506								680									891	344
HMDB00067	Cholesterol		14455	2293	60090	9418	716	35428	3447		4633	8449			1814	2616		9379	5770	26626	4073	11792	749	27950	1081	3258	13997	16952	3032	8976	9966		58037	35292	67028	66967	32787	4088	15036	5316	2228	13560	18450	643	2216	56021	2119	942	3313
	2-Monopalmitin	3374	1636	3708	2476	1761	1976	1379	3216	2948	3749	2894	5986	1968	2527	2606	4120	2609	5153	2670	366	1083	9533	1471	1482	1693	4471	2351	2515	3342	2475		240	3982	600	4072		4562	1401		1083	246	1157		2592	2759
HMDB31074	1-Monopalmitin	352241	300958	401096	287415	284940	286257	261164	192778	368504	301905	362047	351493	270086	317008	301607	297723	332735	344632	340372	257701	262166	459642	294966	252209	228669	395311	283024	282625	303401	361906	439238	379721	371247	277399	331582	292442	307890	292039	363143	386410	360613	340153	391828	353187	386495	117585	91423	70284
HMDB00186	Lactose			8038									3537	11212						765	2975		5763		2355									5159			970	2518
HMDB31075	1-Monostearin	205897	154833	241297	176286	166400	178007	151365	117281	213239	187691	189615	178094	156327	171346	194846	174548	172856	207723	203698	128715	156443	309513	166431	131358	141401	233625	165704	144492	160629	195578	279346	272537	231622	150411	187017	165350	186920	161269	216075	227159	210599	178739	249396	184631	278247	51678	45228	36844
[truncated: 16 more columns]
